# Supplementary material for: Evaluation of sugar meal administered anti-Leishmania compounds on the vectorial capacity of the vector, Lutzomyia longipalpis
Source: PLoS One. 2025 Jun 25;20(6):e0325178. doi: 10.1371/journal.pone.0325178 (PMC12194183; doi:10.1371/journal.pone.0325178)
Supplement: S1 File — Raw experimental data used for statistical analysis and to make Figures 1–6. (XLSX) [file pone.0325178.s002.xlsx]

## Sheet: Figure 1 and 2
	Males Ctrl. (Suc.)	Females Ctrl (Suc.)	Males DMSO	Females DMSO	Males LQB-475	Females LQB-475	Males LQ-03	Females LQ-03	Males LQB-181	Females LQB-181	Males PMIC-4	Females PMIC-4	Males Pentamidine	Females Pentamidine	Males Amphotericin B	Females Amphotericin B
Day of individual death	1	1	1	8	1	1	1	1	1	1	1	1	1	1	1	2
	1	2	3	9	1	2	1	1	2	1	5	1	4	4	1	4
	3	4	4	13	2	3	3	3	2	6	6	1	5	5	1	4
	4	5	9	14	6	7	7	4	8	7	9	2	7	6	1	7
	4	9	10	14	12	7	7	6	8	10	12	4	10	10	5	8
	5	11	11	16	12	7	7	6	9	12	13	5	14	10	7	9
	8	11	13	17	14	7	9	7	10	14	17	5	16	10	11	10
	8	11	13	18	16	7	9	7	10	14	17	6	16	14	11	10
	12	12	14	21	16	8	19	7	10	15	17	8	18	17	15	10
	13	12	16	22	16	8	21	7	10	15	17	9	18	17	15	11
	15	15	16	22	18	8	21	7	11	17	17	12	22	21	16	14
	15	15	17	24	18	8	21	12	11	17	17	14	25	23	18	14
	18	17	18	25	20	8	28	12	11	18	18	15	25	32	18	15
	23	17	19	25	25	8	28	14	14	21	18	16	26	36	23	16
	29	19	20	27	26	9	28	18	14	21	24	17	26	39	24	19
	34	19	21	27	28	10	32	18	17	23	25	17	27	39	25	19
	36	20	21	37	30	13	35	23	17	32	25	17	27	42	26	24
	36	30	21	40	32	14	37	23	17	34	25	17	31	1	26	29
	37	34	22	40	32	14	38	40	26	37	25	17	32	3	31	42
	37	37	23	40	33	18	40	41	28	6	26	17	37	7	37	43
	4	4	2	2	2	1	1	1	1	6	26	2	2	7	1	1
	5	5	4	2	2	2	3	2	1	7	27	5	3	8	4	2
	5	6	7	4	6	2	6	3	2	8	27	5	5	10	7	2
	8	6	7	4	7	4	9	3	2	8	27	5	6	11	10	3
	8	6	9	5	8	4	12	6	3	10	1	5	9	12	11	6
	8	7	9	7	9	5	12	7	4	10	1	6	10	12	13	12
	9	7	9	9	9	5	14	8	5	13	1	6	12	13	13	12
	12	8	12	13	11	7	14	8	5	13	2	6	12	14	14	16
	12	9	14	13	12	7	19	10	8	15	3	7	15	15	15	17
	12	13	15	15	13	9	23	10	8	19	3	7	16	16	18	22
	13	13	17	15	17	9	26	11	8	20	4	8	16	16	19	23
	14	14	17	15	18	10	27	12	9	24	4	12	17	17	19	25
	15	15	18	15	18	11	33	12	9	27	4	12	18	19	21	26
	15	16	19	18	19	12	33	12	10	36	5	13	19	20	22	26
	16	17	20	18	19	16	34	13	12	37	6	15	19	21	22	26
	16	19	20	18	20	16	34	14	13	42	8	15	20	22	22	26
	17	20	20	19	20	22	41	16	15	43	8	17	20	27	22	27
	18	27	24	19	22	24	44	16	15	6	9	19	20	6	25	28
	19	32	25	21	22	26	44	16	19	6	9	23	21	8	27	30
	19	33	26	21	28	37	44	17	20	7	10	23	25	10	29	31
	1	3	1	2	3	2	1	1	1	7	10	6	1	15	1	2
	1	4	2	4	4	3	1	4	1	8	11	9	1	18	1	4
	1	4	3	4	7	7	2	6	1	9	20	10	2	19	1	6
	8	4	3	4	9	7	5	8	2	10	24	11	2	19	1	11
	10	6	5	5	14	7	6	9	4	12	1	11	7	20	5	13
	11	8	8	7	21	7	7	10	5	12	1	12	12	21	6	15
	13	9	8	7	21	7	7	11	5	12	1	12	13	22	6	16
	20	9	11	7	22	7	7	12	5	12	1	12	15	23	6	16
	22	10	11	8	22	7	7	16	6	12	1	12	18	24	7	17
	22	10	12	9	24	8	16	16	6	12	1	14	20	24	10	19
	27	12	14	11	25	9	17	17	8	12	6	14	27	25	13	19
	27	12	14	12	28	12	19	19	9	13	10	16	32	28	14	20
	27	12	14	14	29	12	23	19	9	14	11	16	32	29	14	20
	32	12	17	14	32	13	23	23	10	16	13	16	35	31	18	23
	1	12	18	14	33	14	24	24	10	16	15	16	38	31	22	23
	1	12	18	16	33	16	24	24	10	16	18	16	39	32	25	26
	6	13	18	17	33	26	25	29	12	16	18	17		33	27	26
	9	13	20	19	33	28	26	29	12	16	18	18		33	35	28
	11	16	20	19	36	30	28	30	13	18	18	19		34	39	28
	14	27	21	28	37	30	30	31	14		18	19		38		28
	17	1	1						14		20
	17	1	2						15		22
	21	2	7						20		22
	21	4	8						22		22
	22	4	8
	23	4	9
	23	6	12
	25	7	14
	25	7	15
	26	11	15
	26	12	17
	26	14	18
	31	16	18
	31	19	24
	2	19	27
	3	25	29
	4	26	32
	5	27	33
	7	30	37
	8	35	37
	8	1
	9	3
	12	3
	12	3
	13	9
	13	10
	19	10
	19	11
	21	11
	23	13
	23	14
	24	17
	26	19
	28	19
	1	20
	1	20
	7	21
	16	22
	19	26
	20	28
	26	1
	27	5
	27	7
	29	7
	29	7
	29	7
	30	8
	31	14
	32	17
	32	18
	33	19
	34	22
	34	26
	37	26
		27
		28
		29
		34
		37
		38

## Sheet: Figures 3 and 4
Number of females fed with compounds and blood
% Mortality 7d BBF
Ctrl (Suc.)			DMSO			LQB-475			LQ-03			LQB-181			PMIC-4			Pentamidine			Amphotericin B
n total	n death	%	n total	n death	%	n total	n death	%	n total	n death	%	n total	n death	%	n total	n death	%	n total	n death	%	n total	n death	%
22	4	0.181818	19	11	0.578947	26	15	0.576923	30	11	0.366667	31	27	0.870968	30	22	0.733333	24	3	0.125	50	7	0.14
16	4	0.25	26	12	0.461538	26	17	0.653846	38	21	0.552632	26	24	0.923077	32	20	0.625	25	8	0.32	25	4	0.16
24	10	0.416667	24	9	0.375	34	16	0.470588	41	10	0.243902	40	36	0.9	32	23	0.71875	21	9	0.428571	24	13	0.541667
18	11	0.611111	31	11	0.354839							93	79	0.849462	38	17	0.447368
22	2	0.0909091										55	29	0.527273	22	8	0.363636
36	5	0.138889
35	15	0.428571
32	26	0.8125
42	16	0.380952
24	15	0.625
24	7	0.291667
36	5	0.138889
25	7	0.28
24	11	0.458333
total	total	average	total	total	average	total	total	average	total	total	average	total	total	average	total	total	average	total	total	average	total	total	average
380	138	0.364665	100	43	0.442581	86	48	0.567119	109	42	0.387734	245	195	0.814156	154	90	0.577618	70	20	0.29119	99	24	0.280556
% No blood intake
Ctrl (Suc.)			DMSO			LQB-475			LQ-03			LQB-181			PMIC-4			Pentamidine			Amphotericin B
n total	n no ingestion	%	n total	n no ingestion	%	n total	n no ingestion	%	n total	n no ingestion	%	n total	n no ingestion	%	n total	n no ingestion	%	n total	n no ingestion	%	n total	n no ingestion	%
18	2	0.111111	8	2	0.25	8	2	0.25	14	2	0.142857	2	0	0	4	1	0.25	11	2	0.181818	33	20	0.606061
12	3	0.25	14	4	0.285714	5	1	0.2	9	1	0.111111	2	1	0.5	8	2	0.25	9	3	0.333333	13	3	0.230769
14	1	0.0714286	15	7	0.466667	13	0	0	21	2	0.0952381	3	2	0.666667	6	4	0.666667	7	1	0.142857	7	1	0.142857
5	0	0	20	0	0							11	2	0.181818	17	1	0.0588235
10	0	0										21	6	0.285714	14	1	0.0714286
21	3	0.142857
10	2	0.2
4	0	0
20	6	0.3
6	3	0.5
12	1	0.0833333
21	8	0.380952
10	1	0.1
8	4	0.5
total	total	average	total	total	average	total	total	average	total	total	average	total	total	average	total	total	average	total	total	average	total	total	average
171	34	0.188549	57	13	0.250595	26	3	0.15	44	5	0.116402	39	11	0.32684	49	9	0.259384	27	6	0.219336	53	24	0.326562
% Mortality 3d PBF – oviposition
Ctrl (Suc.)			DMSO			LQB-475			LQ-03			LQB-181			PMIC-4			Pentamidine			Amphotericin B
n total	n death	%	n total	n death	%	n total	n death	%	n total	n death	%	n total	n death	%	n total	n death	%	n total	n death	%	n total	n death	%
7	1	0.142857	3	0	0	3	3	1	5	4	0.8	2	1	0.5	4	4	1	10	1	0.1	10	1	0.1
5	1	0.2	4	3	0.75	4	1	0.25	8	2	0.25	1	1	1	4	4	1	8	7	0.875	8	1	0.125
6	6	1	4	1	0.25	5	4	0.8	10	8	0.8	5	4	0.8	3	2	0.666667	5	2	0.4	4	2	0.5
2	0	0	10	10	1
10	0	0
10	4	0.4
10	1	0.1
2	2	1
6	5	0.833333
5	5	1
10	0	0
8	3	0.375
5	2	0.4
total	total	average	total	total	average	total	total	average	total	total	average	total	total	average	total	total	average	total	total	average	total	total	average
86	30	0.419322	21	14	0.5	12	8	0.683333	23	14	0.616667	8	6	0.766667	11	10	0.888889	23	10	0.458333	22	4	0.241667
Oviposition
Ctrl (Suc.)			DMSO			LQB-475			LQ-03			LQB-181			PMIC-4			Pentamidine			Amphotericin B
n total	n females	egg /female	n total	n females	egg /female	n total	n females	egg /female	n total	n females	egg /female	n total	n females	egg /female	n total	n females	egg /female	n total	n females	egg /female	n total	n females	egg /female
93.5	7	13.3571	71.5	3	23.8333	0	3	0	75	5	15	28	2	14	63.5	4	15.875	332	10	33.2	280.5	10	28.05
147	5	29.4	89	4	22.25	168	4	42	221.5	8	27.6875	0	1	0	48	4	12	212.5	8	26.5625	276.5	8	34.5625
58	6	9.66667	29	4	7.25	156	5	31.2	154.5	10	15.45	0	3	0	43	3	14.3333	195	5	39	75.5	4	18.875
48.5	2	24.25	286	10	28.6							73.5	5	14.7	0	4	0
549.5	10	54.95
436	10	43.6
79.5	10	7.95
0	2	0
72	6	12
0	3	0
0	5	0
320	10	32
241.5	8	30.1875
97	5	19.4
total	total	average	total	total	average	total	total	average	total	total	average	total	total	average	total	total	average	total	total	average	total	total	average
2142.5	89	19.7687	475.5	21	21	324	12	24.4	451	23	19.3792	101.5	11	7.175	154.5	15	10.5521	739.5	23	32.9208	632.5	22	27.1625
Abbreviations: n - number of eggs or females
	Hacted eggs per replicate									Number of group of eggs laid and hatching
	Ctrl (suc.)	DMSO	LQB-475	LQ-03	LQB-181	PMIC-4	Pentamidine	Amphotericin B		Number of eggs	Ctrl (suc.)	DMSO	LQB-181	PMIC-4
	yes	yes	no eggs laid	yes	no	yes	yes	yes			93.5	71.5	28	63.5
	yes	no	yes	yes	No females left to oviposition	no	yes	yes			147	89	73.5	48
	yes	yes	yes	yes	no eggs laid	no	yes	yes			58	29		43
	yes	yes			no eggs laid	no eggs laid					48.5	286
	yes				yes	No females left to oviposition					549.5
	yes										436
	no										79.5
	no eggs laid										72
	yes										320
	no eggs laid										241.5
	no eggs laid										97
	yes									N total	2142.5	475.5	101.5	154.5
	yes									Hatching	1966	386.5	73.5	64
	no									No hatching	176.5	89	28	91
Number of replicates	14	4	3	3	4	4	3	3		% hatching	0.91762	0.812829	0.724138	0.414239
	Abbreviations: Yes or no for hatched eggs									% no hatching	0.0823804	0.187171	0.275862	0.588997

## Sheet: Figure 5
ug/uL	Ctrl (Suc.)	DMSO	LQB-475	LQ-03	LQB-181	PMIC-4	Pentamidine	Amphotericin B
	4.68	2.97	4.82	4.2	1.19	3.44	1.23	4.05
	2.39	2.06	0.86	4.3	1.36	2.84	3.89	5.7
	5	2.46	7.83	2.69	0.26	1.37	6.34	5.28
	2.32	2.09	1.9	2.25	2.78	1.42	3.56	0
	3.25	0.63	3.1	5.26	2.74	4.32	3.52	2.57
	2.51	0.52	0.74	0.76	2.97	3.16	1.37	1.78
	3.09	1.26	5.7	0.86	0.82	2.42	2.16	2.62
	2.21	1.08	6.67	1.6	2.51	3.08	0.19	0.46
	3.86	1.26	5.03	1.3	2.94	1.06	2.44	1.17
	2.97	3.6	6.27	14.74	1.41	0.77	2.82	3.02
	2.45	2.27	5.84	7.86	3.8	1.2	4.74	6.22
	2.33	0.25	3.83	2.46	2.85	0.41	3.63	3.89
	4.91	7.91	3.75	4.29	4.14	1.23	2.9	0.97
	1.14	4.02	5.56	3.51	5.06	3.27	4.56	4.45
	0.38	3.26	2.08	3.65	1.37	3.07	2.35	0
	2.84	6.12	3.54	2.46	1.37	3.06	2.79	1.86
	1.47	6.23	2.99	4.29	1.71	3.07	3.08	4.34
	6.67	1.18	2.59	3.55	2.85	1.21	4.08	0.94
	3.47	5.01	4.42	0.72	2.66	0.93	5.52	1.01
	4.19	2.58	3.11	5.89	0.75	2.26	0.39	0.25
	0.73	2.85	3.15	2.01	2.34	0.23	0.11	0.45
	4.46	3.9	3.78	3.68	1.86	2.36		1.16
	3.18	1.09		1.94	1.88	1.07		2.71
	0.86	6.88		2.64	2.61	3.74		1.71
	3.22	4.63		2.72	1.57	3.77		4.99
	3.11			1.6	0.55	3.31		1.57
	5.28			4.58	3.73	1.98		1.17
	4.39			2.04	1.98	2.41
	3.06			3.37		1.76
	4.39			2.11		4.33
	6.46					1.08
	4.39					4.15
	3.36					4.67
	4.39					4.98
	6.27					3.49
	0.31					4.76
	3.69					3.21
	2.65					1.82
	1.35					0.76
	5.15					2.09
	3.92					2.17
	1.05					5.55
	3.35
	3.11
	1.1
	1.46
	0.11
	1.24
	1.01
	1.72
	1.43
	1.57
	1.31
	1.53
	1.62
	0.3
	1.97
	0.31
	3.73
	0
	0.72
	1.49
	2.65
	3.93
	1.38
	2.25
	5.54
	5.78
	0.67
	3.3
	2.81
	1.14
	0.34
	2.26
	1.49
	1.34
	2.16
	2.15
	1.96
	2.14
	4.53
	2.28
	3.55
	3.08
	2.21
	2.35
	2.83
	1.32
	2.51
	1.61
	3.45
	2.04
	1.52
	0.04
	1.81
	4.24
	0.52
	0.45
	0.72
	0.72
	1.4
	2.57
	0.08
	0.05
	3.34
	3.55
	4.66
	2.64
	0.06
	2.01
	4.84
	5.14
Number of samples	112	25	22	30	28	42	21	27

## Sheet: Figure 6 
	Number of parasites - 3dPI						Number of parasites - 5dPI						Number of parasites - 7dPI
	Suc.	DMSO	L2	L7	P9		Suc.	DMSO	L2	L7	P9		Suc.	DMSO	L2	L7	P9
	3500000	0	0	0	2100000		1800000	0	0	0	1460000		600000	220000	2200000	0	620000
	180000	0	0	540000	20000		0	0	5200000	0	1560000		40000	0	1100000	11600000	2580000
	0	20000	200000	0	4050000		1080000	540000	20000	2180000	820000		60000	1500000	0	860000	300000
	1000000	0	820000	0	4500000		800000	80000	2400000	40000	360000		0	2800000	5000000	360000	160000
	3500000	0	0	0	14000000		500000	760000	840000	360000	440000		0	240000	0	120000	5600000
	4000000	0	2000000	1400000	12800000		4800000	1400000	0	80000	120000		3300000	480000	0	0	1380000
	0	0	700000	40000	2800000		1000000	840000	0	1140000	0		1120000	40000	0	740000	1200000
	0	0	1200000	4600000	0		0	440000	0	12000000	1600000		0	300000	180000	1100000	620000
	0	0	0	0	0		0	0	0	940000	4200000		0		140000	2300000	20000
	3000000	0	0	0	250000		240000	0	640000	0	420000		200000		60000	7000000	340000
	15500000	0	0	0	0		280000	60000	200000	6300000	20000		0		0	60000	0
	360000	240000	0	1500000	20000		680000	0	60000	0	0		280000		0	0	0
	0	220000	1680000	0	240000		1820000	0	0	220000	0		20000		360000	740000	480000
	920000	280000	280000	4300000	9200000		1660000	0	5800000	280000	1860000		20000		220000	200000	0
	0	720000	0	0	200000		380000	3200000	5200000	1800000	100000		1620000		0	0	2880000
	0	0	60000	680000	5500000		20000	0	1400000	1800000	20000		120000		0	280000	20000
	1500000	0	0	0	680000		0	1580000	1620000	3400000	1720000		0		0	0	0
	160000	0	120000	3870000	10800000		280000		60000		160000		400000		40000	300000	340000
	20000	4800000	0	620000	240000		980000		1420000		0		0		0	0	0
	20000	440000	0	0	0		40000		800000		7800000		4800000		60000	320000	0
	20000	2860000	260000	0	0		0		100000		700000		0			320000	620000
	0	420000	0	3400000	7750000		60000				60000		260000			2460000	720000
	40000	2600000		220000	360000		180000				20000		0			0	10200000
	0	3600000		5200000	2250000		0						60000			2520000	540000
	0			2000000	1850000		2900000						0			240000	620000
	480000			0	2800000		0						280000			4920000	0
	800000				1450000		100000						0			540000	4140000
	600000						0						1140000			80000	2640000
	1300000						20000						950000			1380000	0
	3600000						0						20000			0	160000
	3350000						0						14300000			0	220000
	760000						0						300000			1840000	0
	1380000						0						220000				0
	0						0						1520000
	2200000						0						1660000
	240000						1180000						20000
	8600000						0						0
	4100000						580000						1300000
	460000						0						350000
	1640000						40000						0
	920000						140000						100000
	6700000						200000						0
	600000						220000						0
	10500000						240000						0
	10800000						4000000						3000000
	100000						100000						1320000
	0						3600000						0
	15800000						1400000						0
							3400000						0
													80000
													140000
Number of samples	48	24	22	26	27	Number of samples	49	17	21	17	23	Number of samples	51	8	20	32	33
